# Supplementary material for: Exploring Single-Nucleotide Polymorphisms in Primary and Secondary Male Infertility
Source: Med Sci (Basel). 2025 Aug 1;13(3):109. doi: 10.3390/medsci13030109 (PMC12371913; doi:10.3390/medsci13030109)
Supplement: Supplementary file 1 [file medsci-13-00109-s001.zip]

Archive with 1 entries (1 files):
- medsci-3737859-supplementary.pdf
